# Supplementary material for: Ferulic Acid Protects Against LPS-Induced Sheep Hepatocytes Oxidative Damage via Activating the GSH-GPX4 Pathway and Inhibiting Lipid Metabolism-Mediated Ferroptosis
Source: Antioxidants (Basel). 2025 Sep 28;14(10):1185. doi: 10.3390/antiox14101185 (PMC12562129; doi:10.3390/antiox14101185)
Supplement: Supplementary file 1 [file antioxidants-14-01185-s001.zip]

Archive with 1 entries (1 files):
- antioxidants-3870729-supplementary.pdf
